# Supplementary material for: Design, Synthesis, and Biological Activity Studies of Aldisine Derivatives Containing Acylhydrazone Moiety
Source: Int J Mol Sci. 2025 Aug 27;26(17):8308. doi: 10.3390/ijms26178308 (PMC12427789; doi:10.3390/ijms26178308)
Supplement: Supplementary file 1 [file ijms-26-08308-s001.zip]

Archive with 1 entries (1 files):
- ijms-3823875-supplementary.pdf
